# Supplementary material for: Ecosystem guidance for the incorporation of renewable utilities in a multi-use campus network
Source: PLoS One. 2022 May 19;17(5):e0267431. doi: 10.1371/journal.pone.0267431 (PMC9119446; doi:10.1371/journal.pone.0267431)
Supplement: S1 Table — (XLSX) [file pone.0267431.s001.xlsx]

## Sheet: S1 Table
S1 Table: Detailed Ecological Robustness (Reco) and ASC/DC values used to create the plots in Figure 7
		Changes Made	Percentage Change	Ecological Robustness (Reco)	Ascendency/Development Capacity (ASC/DC)
		Electricity (Added Solar Panels)	0	0.34409	0.507891
			0.1	0.363452	0.426415
			0.2	0.36771	0.379118
			0.3	0.367121	0.344518
			0.4	0.364351	0.318121
			0.5	0.360778	0.298006
			0.6	0.357319	0.283329
			0.7	0.354717	0.273963
			0.8	0.353708	0.270609
			0.9	0.355232	0.275728
			1	0.361731	0.302703
		Domestic Cold Water (Added Rainwater Collection)	0	0.336547	0.52983
			0.1	0.360454	0.444228
			0.2	0.366916	0.394823
			0.3	0.367767	0.358834
			0.4	0.366018	0.331501
			0.5	0.363204	0.310808
			0.6	0.360323	0.295881
			0.7	0.358162	0.286629
			0.8	0.357461	0.283875
			0.9	0.359087	0.290434
			1	0.364834	0.321571
		Domestic Hot Water (Added Rainwater Collection)	0	0.301125	0.610782
			0.1	0.343556	0.509538
			0.2	0.358856	0.452313
			0.3	0.365416	0.411264
			0.4	0.367661	0.380621
			0.5	0.367745	0.357993
			0.6	0.366978	0.342427
			0.7	0.36627	0.334005
			0.8	0.366282	0.334129
			0.9	0.367291	0.347261
			1	0.366709	0.397612
