# Supplementary material for: Ecosystem guidance for the incorporation of renewable utilities in a multi-use campus network
Source: PLoS One. 2022 May 19;17(5):e0267431. doi: 10.1371/journal.pone.0267431 (PMC9119446; doi:10.1371/journal.pone.0267431)
Supplement: S2 Table — (XLSX) [file pone.0267431.s002.xlsx]

## Sheet: S2 Table
	Electricity Network
Food Web Matrix from row to column																exports	dissipation/environment
			Utility Plants	Academic	Administrative/Student Services	Dining Hall	Event Venue	Garage	Greenhouse	Health Center	Multipurpose	Museum	Residential	Sports	TV and Radio Station
		0	1	2	3	4	5	6	7	8	9	10	11	12	13	14	15
0	import (from outside the system boundary to the companies)	0	13794722	0	0	0	0	0	0	0	0	0	0	0	0	0	0
1	Utility Plants	0	0	6343567	1154520	352155	20500	173555	27468	74499	1611734	21828	2317723	1654693	42480	0	0
2	Academic	0	0	0	0	0	0	0	0	0	0	0	0	0	0	0	6343567
3	Administrative/Student Services	0	0	0	0	0	0	0	0	0	0	0	0	0	0	0	1154520
4	Dining Hall	0	0	0	0	0	0	0	0	0	0	0	0	0	0	0	352155
5	Event Venue	0	0	0	0	0	0	0	0	0	0	0	0	0	0	0	20500
6	Garage	0	0	0	0	0	0	0	0	0	0	0	0	0	0	0	173555
7	Greenhouse	0	0	0	0	0	0	0	0	0	0	0	0	0	0	0	27468
8	Health Center	0	0	0	0	0	0	0	0	0	0	0	0	0	0	0	74499
9	Multipurpose	0	0	0	0	0	0	0	0	0	0	0	0	0	0	0	1611734
10	Museum	0	0	0	0	0	0	0	0	0	0	0	0	0	0	0	21828
11	Residential	0	0	0	0	0	0	0	0	0	0	0	0	0	0	0	2317723
12	Sports	0	0	0	0	0	0	0	0	0	0	0	0	0	0	0	1654693
13	TV and Radio Station	0	0	0	0	0	0	0	0	0	0	0	0	0	0	0	42480
14		0	0	0	0	0	0	0	0	0	0	0	0	0	0	0	0
15		0	0	0	0	0	0	0	0	0	0	0	0	0	0	0	0
