# Supplementary material for: Ecosystem guidance for the incorporation of renewable utilities in a multi-use campus network
Source: PLoS One. 2022 May 19;17(5):e0267431. doi: 10.1371/journal.pone.0267431 (PMC9119446; doi:10.1371/journal.pone.0267431)
Supplement: S4 Table — (XLSX) [file pone.0267431.s004.xlsx]

## Sheet: S4 Table
	Domestic Hot Water Network
Food Web Matrix from row to column											exports	dissipation/environment
			Utility Plants	Academic	Administrative/Student Services	Dining Hall	Garage	Health Center	Multipurpose	Residential
		0	1	2	3	4	6	8	9	11	14	15
0	import (from outside the system boundary to the companies)	0	3163296	0	0	0	0	0	0	0	0	0
1	Utility Plants	0	0	355301	9228	446104	14	2359	302309	2047981	0	0
2	Academic	0	0	0	0	0	0	0	0	0	355301	0
3	Administrative/Student Services	0	0	0	0	0	0	0	0	0	9228	0
4	Dining Hall	0	0	0	0	0	0	0	0	0	446104	0
5	Garage	0	0	0	0	0	0	0	0	0	14	0
6	Health Center	0	0	0	0	0	0	0	0	0	2359	0
7	Multipurpose	0	0	0	0	0	0	0	0	0	302309	0
8	Residential	0	0	0	0	0	0	0	0	0	2047981	0
14		0	0	0	0	0	0	0	0	0	0	0
15		0	0	0	0	0	0	0	0	0	0	0
